# Supplementary material for: Genetic control of branching patterns in grass inflorescences
Source: Plant Cell. 2022 Mar 8;34(7):2518–33. doi: 10.1093/plcell/koac080 (PMC9252490; doi:10.1093/plcell/koac080)
Supplement: koac080_Supplementary_Table_S1 [file koac080_supplementary_table_s1.xlsx]

## Sheet: Sheet1
Supplemental Table S1. Protein-coding genes discussed in this paper, alphabetical by name in maize. Alternate names for the same gene are separated by a forward slash, paralogs within a species are separated by a comma. See text for a full list of relevant citations. As noted in the text, this table does not attempt to conform to the orthographic rules of each species, but rather lists gene and p…
maize		rice		pathway	selected references
gene name	abbreviation	ortholog name	abbreviation
BARREN INFLORESCENCE1/ZmIAA27	BIF1			AUX/IAA	Galli et al. (2015)
BARREN INFLORESCENCE2	BIF2	OsPINOID	OsPID/OsBIF2	kinase	McSteen et al. (2007)
BARREN INFLORESCENCE4/ZmIAA20	BIF4			AUX/IAA	Galli et al. (2015)
BARREN STALK FASTIGIATE1	BAF1	PALEALESS1/DEPRESSED PALEA1	PAL1/DP1	AT-hook domain DNA binding protein	Gallavotti et al. (2011)
BARREN STALK1	BA1	LAX PANICLE1	LAX1	bHLH TF	Komatsu et al. (2003)
BRANCHED SILIKLESS*	BD1	FRIZZY PANICLE1/BRANCHED FLORETLESS	FZP/BFL	AP2/EREBP TF	Wang et al. (2015)
INDETERMINATE* SPIKELET1	IDS1	INDETERMINATE SPIKELET1	OsIDS1	AP2-like TF	Lee and An (2012)
LIGULELESS2	LG2	OsLG2		basic leucine zipper (bZIP)	Walsh and Freeling (2002)
PIN-FORMED1a, 1b	PIN1a/PIN1b			auxin efflux carrier	O'Connor et al. (2014)
RAMOSA ENHANCER LOCUS1	REL1	ABERRANT SPIKELET AND PANICLE1	ASP1	AT-hook	Gallavotti et al. (2010)
RAMOSA1	RA1	no ortholog in rice		C2H2 zinc-finger TF	Vollbrecht et al. (2005); Bortiri et al. (2006)
RAMOSA2*	RA2	OsRAMOSA2	OsRA2	LOB domain TF	Bortiri et al. (2006)
RAMOSA3	RA3	no ortholog in rice		trehalose-6-phosphate phosphatase (TPP)	Satoh-Nagasawa et al. (2006)
SISTER OF IDS1	SIDS1	SUPERNUMERARY BRACT	SNB	AP2-like TF	Lee and An (2012)
SISTER OF PINFORMED1	SoPIN1/ZmPIN1D			auxin efflux carrier	O'Connor et al. (2014); Matthes et al., 2019
SISTER OF RAMOSA3	SRA	OsSRA	OsSRA	TPP protein	Satoh-Nagasawa et al. (2006)
SPARSE INFLORESCENCE1	SPI1	OsYUCCA1	OsYUC1	auxin biosynthesis	Gallavotti et al. (2008); Yoshikawa et al. (2014)
SQUAMOSA-PROMOTER BINDING PROTEIN11	ZmSBP11	LESS GRAIN NUMBER5	OsSPL9	SPL TF	Hu et al. (2021).
SQUAMOSA-PROMOTER BINDING PROTEIN13, 29	ZmSBP13, ZmSBP29	OsSPL13	OsSPL13	SPL TF	Xie et al. (2006); Yang et al. (2008))
SQUAMOSA-PROMOTER BINDING PROTEIN15	ZmSBP15/ZmLG1	OsSPL8/OsLG1	OsSPL8/OsLG1	SPL TF	Xie et al. (2006); Yang et al. (2008)
SQUAMOSA-PROMOTER BINDING PROTEIN32, 5	ZmSBP32, NOT1,SBP5	OsSPL18	OsSPL18	SPL TF	Wei et al. (2018); Xie et al. (2006); Yang et al. (2008)
SQUAMOSA-PROMOTER BINDING PROTEIN6, 17	ZmSBP6, ZmSBP17	OsSPL6	OsSPL6	SPL TF	Xie et al. (2006); Yang et al. (2008)
SQUAMOSA-PROMOTER BINDING PROTEIN8, 6	ZMSBP8, ZmSBP6	OsSPL17/OsSPL14	OsSPL17/OsSPL14	SPL TF	Wang et al. (2015)
SQUAMOSA-PROMOTER BINDING PROTEIN9	ZmSBP9	OsSPL7	OsSPL7	SPL TF	Xie et al. (2006); Yang et al. (2008)
SUCROSE-NON-FERMENTING1-RELATED KINASE1	SnRK1	SnRK1		SPL TF	Eveland & Jackson (2012); Tsai & Gazzarrini (2014)
TASSELSHEATH1	TSH1	NECKLEAF1	NL1	NTT TF	Whipple et al., (2010); Wei et al. (2018)
TASSELSHEATH4/ZmSBP23	TSH4	OsSP17	OsSP17	SPL TF	Whipple et al., (2010); Wei et al. (2018)
TEOSINTE GLUME ARCHITECTURE1/ZmSBP1	TGA1	grain weight 8	SPL16/GW8, SPL18	SPL TF	Preston et al. (2012)
UNBRANCHED2, 3	UB2, UB3	IDEAL PLANT ARCHITECTURE/WEALTHY FARMER’S PANICLE/OsSPL14	IPA1/WFP1/OsSPL14	SPL TF	Chuck et al. (2014); Jiao et al. (2010)
VANISHING TASSEL2	VT2	OsTAR2/OsFISHBONE	OsTAR2	auxin biosynthesis	Gallavotti et al. (2008); Yoshikawa et al. (2014)
Zms YABBY15	Zyb15			YABBY TF	Xiao et al. (2021)
ZeaFLORICAULA/LEAFY1, 2	ZFL1, ZFL2	ABERRANT PANICLE ORGANIZATION2	APO2	LFY TF	Bomblies et al. (2003).
ZmAUX1	ZmAUX1			auxin influx carrier	Zhu et al. (2021)
ZmCENTRORADIALIS1, 3	ZCN1, ZCN3	RCN1, RCN3/FRD1, FRD2	RCN1, RCN3/FRD1, FRD2	phosphatidylethanolamine-binding proteins (PEBPs)	Nakagawa et al. (2002); Wang et al. (2015)
ZMM24, ZMM31	PAP2a/PAP2b	OsMADS34/PANICLE PHYTOMER2	PAP2	MADS box TF	Kobayashi et al. (2010); Gao et al. (2010)
ZmMADS15/ZmMADS4	ZmMADS15/	OsMADS14		MADS box TF	Preston and Kellogg (2006, 2007)
	ZmMADS4
ZmZAP1, ZmMADS3		OsMADS15		MADS box TF	Preston and Kellogg (2006, 2007)
ZmZMM28		OsMADS18		MADS box TF	Preston and Kellogg (2006, 2007)
ortholog uncharacterized in maize (although likely to be present)
		ABERRANT PANICLE ORGANIZATION1	APO1	F-box protein	Ikeda et al. (2005); Ikeda et al. (2007)
		DENSE and ERECT PANICLE1*	DEP1	g subunit, G-protein	Xing & Zhang (2010)
		G1 (LONG STERILE LEMMA1)		ALOG protein	Yoshida et al. (2009)
		LACKING RUDIMENTARY GLUME1	LRG1	C2H2 TF	Xu et al. (2020)
		MONOCULM1	MOC1	GRAS domain TF	Li et al. (2003)
		NARROW LEAF 1	NAL1	serine/cysteine protease	Qi et al. (2008)
		SHORT VEGETATIVE PHASE	SVP	MADS box TF	Arora et al. (2007); Lee et al. (2007)
		TAWAWA1	TAW1	ALOG protein	Yoshida et al. (2013)
